# Supplementary material for: ProteinLIPs: a web server for identifying highly polar and poorly packed interfaces in proteins
Source: Bioinformatics. 2025 Sep 10;41(9):btaf499. doi: 10.1093/bioinformatics/btaf499 (PMC12457736; doi:10.1093/bioinformatics/btaf499)
Supplement: btaf499_Supplementary_Data [file btaf499_supplementary_data.zip]

Archive with 1 entries (1 files):
- García-Cebollada_et_al_(Suppl._Material) - revised.docx
